# Supplementary material for: Psychometric Evaluation of the PRO-CTCAE Average Composite Score: Reliability, Responsiveness, Known-Groups Validity, and Sensitivity to Group Differences
Source: Cancers (Basel). 2026 Jul 15;18(14):2265. doi: 10.3390/cancers18142265 (PMC13406605; doi:10.3390/cancers18142265)
Supplement: Supplementary file 1 [file cancers-18-02265-s001.zip]

Archive with 1 entries (1 files):
- cancers-4373230-supplementary.pdf
